# Supplementary material for: Diagnostic accuracy of artificial intelligence based on imaging data for predicting distant metastasis of colorectal cancer: a systematic review and meta-analysis
Source: Front Oncol. 2025 May 12;15:1558915. doi: 10.3389/fonc.2025.1558915 (PMC12104061; doi:10.3389/fonc.2025.1558915)
Supplement: Supplementary file 2 [file DataSheet2.xlsx]

## Sheet: pubmed
Search number	Query	Sort By	Filters	Search Details	Results	Time
11	(((("Artificial Intelligence"[Mesh]) OR ((((((((((((((((((((((((((((((((((((((((((((((((((((((Intelligence, Artificial[Title/Abstract]) OR (Computational Intelligence[Title/Abstract])) OR (Intelligence, Computational[Title/Abstract])) OR (Machine Intelligence[Title/Abstract])) OR (Intelligence, Machine[Title/Abstract])) OR (Computer Reasoning[Title/Abstract])) OR (Reasoning, Computer[Title/Abstra…			("Artificial Intelligence"[MeSH Terms] OR ("intelligence artificial"[Title/Abstract] OR "computational intelligence"[Title/Abstract] OR "intelligence computational"[Title/Abstract] OR "machine intelligence"[Title/Abstract] OR "intelligence machine"[Title/Abstract] OR "computer reasoning"[Title/Abstract] OR "reasoning computer"[Title/Abstract] OR (("antagonists and inhibitors"[MeSH Subheading] OR …	141	02:20:59
10	sensitiv*[Title/Abstract] OR sensitivity and specificity[MeSH Terms] OR (predictive[Title/Abstract] AND value*[Title/Abstract]) OR predictive value of tests[MeSH Terms] OR accuracy*[Title/Abstract]			"sensitiv*"[Title/Abstract] OR "sensitivity and specificity"[MeSH Terms] OR ("predictive"[Title/Abstract] AND "value*"[Title/Abstract]) OR "predictive value of tests"[MeSH Terms] OR "accuracy*"[Title/Abstract]	2550679	02:20:24
9	("Neoplasm Metastasis"[Mesh]) OR ((((((Neoplasm Metastases[Title/Abstract]) OR (Metastases, Neoplasm[Title/Abstract])) OR (Metastasis, Neoplasm[Title/Abstract])) OR (Metastase[Title/Abstract])) OR (Metastases[Title/Abstract])) OR (Metastasis[Title/Abstract]))			"Neoplasm Metastasis"[MeSH Terms] OR ("neoplasm metastases"[Title/Abstract] OR (("metastasation"[All Fields] OR "metastasic"[All Fields] OR "metastasing"[All Fields] OR "metastasise"[All Fields] OR "metastasised"[All Fields] OR "metastasises"[All Fields] OR "metastasising"[All Fields] OR "metastasization"[All Fields] OR "metastasizes"[All Fields] OR "metastasizing"[All Fields] OR "Neoplasm Metast…	554824	02:20:07
8	(((((Neoplasm Metastases[Title/Abstract]) OR (Metastases, Neoplasm[Title/Abstract])) OR (Metastasis, Neoplasm[Title/Abstract])) OR (Metastase[Title/Abstract])) OR (Metastases[Title/Abstract])) OR (Metastasis[Title/Abstract])			"neoplasm metastases"[Title/Abstract] OR (("metastasation"[All Fields] OR "metastasic"[All Fields] OR "metastasing"[All Fields] OR "metastasise"[All Fields] OR "metastasised"[All Fields] OR "metastasises"[All Fields] OR "metastasising"[All Fields] OR "metastasization"[All Fields] OR "metastasizes"[All Fields] OR "metastasizing"[All Fields] OR "neoplasm metastasis"[MeSH Terms] OR ("Neoplasm"[All F…	446797	02:19:56
7	"Neoplasm Metastasis"[Mesh]	Most Recent		"Neoplasm Metastasis"[MeSH Terms]	222340	02:19:16
6	("Colorectal Neoplasms"[Mesh]) OR (((((((((((((((Colorectal Neoplasm[Title/Abstract]) OR (Neoplasm, Colorectal[Title/Abstract])) OR (Neoplasms, Colorectal[Title/Abstract])) OR (Colorectal Tumors[Title/Abstract])) OR (Colorectal Tumor[Title/Abstract])) OR (Tumor, Colorectal[Title/Abstract])) OR (Tumors, Colorectal[Title/Abstract])) OR (Colorectal Cancer[Title/Abstract])) OR (Cancer, Colorectal[Tit…			"Colorectal Neoplasms"[MeSH Terms] OR "colorectal neoplasm"[Title/Abstract] OR "neoplasm colorectal"[Title/Abstract] OR "neoplasms colorectal"[Title/Abstract] OR "colorectal tumors"[Title/Abstract] OR "colorectal tumor"[Title/Abstract] OR "tumor colorectal"[Title/Abstract] OR "tumors colorectal"[Title/Abstract] OR "colorectal cancer"[Title/Abstract] OR "cancer colorectal"[Title/Abstract] OR "canc…	284871	02:18:38
5	((((((((((((((Colorectal Neoplasm[Title/Abstract]) OR (Neoplasm, Colorectal[Title/Abstract])) OR (Neoplasms, Colorectal[Title/Abstract])) OR (Colorectal Tumors[Title/Abstract])) OR (Colorectal Tumor[Title/Abstract])) OR (Tumor, Colorectal[Title/Abstract])) OR (Tumors, Colorectal[Title/Abstract])) OR (Colorectal Cancer[Title/Abstract])) OR (Cancer, Colorectal[Title/Abstract])) OR (Cancers, Colorec…			"colorectal neoplasm"[Title/Abstract] OR "neoplasm colorectal"[Title/Abstract] OR "neoplasms colorectal"[Title/Abstract] OR "colorectal tumors"[Title/Abstract] OR "colorectal tumor"[Title/Abstract] OR "tumor colorectal"[Title/Abstract] OR "tumors colorectal"[Title/Abstract] OR "colorectal cancer"[Title/Abstract] OR "cancer colorectal"[Title/Abstract] OR "cancers colorectal"[Title/Abstract] OR "co…	152711	02:17:53
4	("Artificial Intelligence"[Mesh]) OR ((((((((((((((((((((((((((((((((((((((((((((((((((((((Intelligence, Artificial[Title/Abstract]) OR (Computational Intelligence[Title/Abstract])) OR (Intelligence, Computational[Title/Abstract])) OR (Machine Intelligence[Title/Abstract])) OR (Intelligence, Machine[Title/Abstract])) OR (Computer Reasoning[Title/Abstract])) OR (Reasoning, Computer[Title/Abstract]…			"Artificial Intelligence"[MeSH Terms] OR ("intelligence artificial"[Title/Abstract] OR "computational intelligence"[Title/Abstract] OR "intelligence computational"[Title/Abstract] OR "machine intelligence"[Title/Abstract] OR "intelligence machine"[Title/Abstract] OR "computer reasoning"[Title/Abstract] OR "reasoning computer"[Title/Abstract] OR (("antagonists and inhibitors"[MeSH Subheading] OR (…	297456	02:15:00
3	"Colorectal Neoplasms"[Mesh]	Most Recent		"Colorectal Neoplasms"[MeSH Terms]	240513	02:14:48
2	(((((((((((((((((((((((((((((((((((((((((((((((((((((Intelligence, Artificial[Title/Abstract]) OR (Computational Intelligence[Title/Abstract])) OR (Intelligence, Computational[Title/Abstract])) OR (Machine Intelligence[Title/Abstract])) OR (Intelligence, Machine[Title/Abstract])) OR (Computer Reasoning[Title/Abstract])) OR (Reasoning, Computer[Title/Abstract])) OR (AI (Artificial Intelligence[Tit…			"intelligence artificial"[Title/Abstract] OR "computational intelligence"[Title/Abstract] OR "intelligence computational"[Title/Abstract] OR "machine intelligence"[Title/Abstract] OR "intelligence machine"[Title/Abstract] OR "computer reasoning"[Title/Abstract] OR "reasoning computer"[Title/Abstract] OR (("antagonists and inhibitors"[MeSH Subheading] OR ("antagonists"[All Fields] AND "inhibitors"…	190529	02:13:37
1	"Artificial Intelligence"[Mesh]	Most Recent		"Artificial Intelligence"[MeSH Terms]	182362	02:05:52

## Sheet: Embase
Embase
Session Results
.......................................................
No. Query Results Results Date
#101.#57 AND #75 AND #99 AND #100 115 31 Jan 2024
#100.'sensitiv':ab,ti OR 'diagnostic accuracy':ab,ti 1,271,451 31 Jan 2024
OR 'diagnostic':ab,ti
#99. #91 OR #92 OR #93 OR #94 OR #95 OR #96 OR #97 OR 985,315 31 Jan 2024
#98
#98. 'metastasis':ab,ti 420,453 31 Jan 2024
#97. 'metastases':ab,ti 285,198 31 Jan 2024
#96. 'metastase':ab,ti 468 31 Jan 2024
#95. 'metastasis, neoplasm':ab,ti 7 31 Jan 2024
#94. 'metastases, neoplasm':ab,ti 31 Jan 2024
#93. 'neoplasm metastases':ab,ti 50 31 Jan 2024
#92. 'neoplasm metastasis':ab,ti 138 31 Jan 2024
#91. 'metastasis'/exp 835,268 31 Jan 2024
#75. #58 OR #59 OR #60 OR #61 OR #62 OR #63 OR #64 OR 496,756 31 Jan 2024
#65 OR #66 OR #67 OR #68 OR #69 OR #70 OR #71 OR
#72 OR #73 OR #74
#74. 'colorectal carcinomas':ab,ti 5,517 31 Jan 2024
#73. 'carcinomas, colorectal':ab,ti 29 31 Jan 2024
#72. 'carcinoma, colorectal':ab,ti 283 31 Jan 2024
#71. 'colorectal carcinoma':ab,ti 20,821 31 Jan 2024
#70. 'colorectal cancers':ab,ti 16,088 31 Jan 2024
#69. 'cancers, colorectal':ab,ti 284 31 Jan 2024
#68. 'cancer, colorectal':ab,ti 2,068 31 Jan 2024
#67. 'colorectal cancer':ab,ti 195,124 31 Jan 2024
#66. 'tumors, colorectal':ab,ti 144 31 Jan 2024
#65. 'tumor, colorectal':ab,ti 94 20 31 Jan 2024
#64. 'colorectal tumor':ab,ti 3,395 31 Jan 2024
#63. 'colorectal tumors':ab,ti 5,355 31 Jan 2024
#62. 'neoplasms, colorectal':ab,ti 35 31 Jan 2024
#61. 'neoplasm, colorectal':ab,ti 8 31 Jan 2024
#60. 'colorectal neoplasm':ab,ti 861 31 Jan 2024
#59. 'colorectal neoplasms':ab,ti 2,154 31 Jan 2024
#58. 'colorectal tumor'/exp 478,836 31 Jan 2024
#57. #1 OR #2 OR #3 OR #4 OR #5 OR #6 OR #7 OR #8 OR 231,537 31 Jan 2024
#9 OR #10 OR #11 OR #12 OR #13 OR #14 OR #15 OR
#16 OR #17 OR #18 OR #19 OR #20 OR #21 OR #22 OR
#23 OR #24 OR #25 OR #26 OR #27 OR #28 OR #29 OR
#30 OR #31 OR #32 OR #33 OR #34 OR #35 OR #36 OR
#37 OR #38 OR #39 OR #40 OR #41 OR #42 OR #43 OR
#44 OR #45 OR #46 OR #47 OR #48 OR #49 OR #50 OR
#51 OR #52 OR #53 OR #54 OR #55 OR #56
#56. 'neural network (computer)':ab,ti 38 31 Jan 2024
#55. 'networks, neural (computer)':ab,ti 31 Jan 2024
#54. 'network, neural (computer)':ab,ti 31 Jan 2024
#53. 'neural networks (computer)':ab,ti 20 31 Jan 2024
#52. 'models, connectionist':ab,ti 3 31 Jan 2024
#51. 'model, connectionist':ab,ti 1 31 Jan 2024
#50. 'connectionist model':ab,ti 275 31 Jan 2024
#49. 'connectionist models':ab,ti 236 31 Jan 2024
#48. 'perceptron':ab,ti 4,968 31 Jan 2024
#47. 'perceptrons':ab,ti 634 31 Jan 2024
#46. 'neural networks, computational':ab,ti 10 31 Jan 2024
#45. 'neural network, computational':ab,ti 19 31 Jan 2024
#44. 'networks, computational neural':ab,ti 1 31 Jan 2024
#43. 'network, computational neural':ab,ti 31 Jan 2024
#42. 'computational neural network':ab,ti 64 31 Jan 2024
#41. 'computational neural networks':ab,ti 40 31 Jan 2024
#40. 'neural network models':ab,ti 2,647 31 Jan 2024
#39. 'neural network model':ab,ti 5,790 31 Jan 2024
#38. 'network models, neural':ab,ti 2 31 Jan 2024
#37. 'network model, neural':ab,ti 2 31 Jan 2024
#36. 'model, neural network':ab,ti 64 31 Jan 2024
#35. 'models, neural network':ab,ti 20 31 Jan 2024
#34. 'neural network, computer':ab,ti 38 31 Jan 2024
#33. 'networks, computer neural':ab,ti 31 Jan 2024
#32. 'network, computer neural':ab,ti 31 Jan 2024
#31. 'computer neural networks':ab,ti 2 31 Jan 2024
#30. 'computer neural network':ab,ti 12 31 Jan 2024
#29. 'neural networks, computer':ab,ti 20 31 Jan 2024
#28. 'learning, hierarchical':ab,ti 56 31 Jan 2024
#27. 'hierarchical learning':ab,ti 113 31 Jan 2024
#26. 'learning, deep':ab,ti 442 31 Jan 2024
#25. 'deep learning':ab,ti 55,220 31 Jan 2024
#24. 'learning, transfer':ab,ti 267 31 Jan 2024
#23. 'transfer learning':ab,ti 5,403 31 Jan 2024
#22. 'learning, machine':ab,ti 1,919 31 Jan 2024
#21. 'machine learning':ab,ti 102,870 31 Jan 2024
#20. 'representation, knowledge (computer)':ab,ti 31 Jan 2024
#19. 'knowledge representations (computer)':ab,ti 31 Jan 2024
#18. 'knowledge representation (computer)':ab,ti 31 Jan 2024
#17. 'acquisition, knowledge (computer)':ab,ti 31 Jan 2024
#16. 'knowledge acquisition (computer)':ab,ti 31 Jan 2024
#15. 'vision systems, computer':ab,ti 31 Jan 2024
#14. 'vision system, computer':ab,ti 31 Jan 2024
#13. 'systems, computer vision':ab,ti 4 31 Jan 2024
#12. 'system, computer vision':ab,ti 6 31 Jan 2024
#11. 'computer vision system':ab,ti 222 31 Jan 2024
#10. 'computer vision systems':ab,ti 115 31 Jan 2024
#9. 'ai (artificial intelligence)':ab,ti 112 31 Jan 2024
#8. 'reasoning, computer':ab,ti 3 31 Jan 2024
#7. 'computer reasoning':ab,ti 6 31 Jan 2024
#6. 'intelligence, machine':ab,ti 444 31 Jan 2024
#5. 'machine intelligence':ab,ti 304 31 Jan 2024
#4. 'intelligence, computational':ab,ti 17 31 Jan 2024
#3. 'computational intelligence':ab,ti 559 31 Jan 2024
#2. 'intelligence, artificial':ab,ti 48 31 Jan 2024
#1. 'artificial intelligence'/exp 89,205 31 Jan 2024
.......................................................

## Sheet: Cochrane Library
Search Name:
Date Run:	31/1/2024 13:49:05
Comment:
ID	Search	Hits
#1	MeSH descriptor: [Artificial Intelligence] explode all trees	2958
#2	(Intelligence, Artificial):ti,ab,kw OR (Computational Intelligence):ti,ab,kw OR (Intelligence, Computational):ti,ab,kw OR (Machine Intelligence):ti,ab,kw OR (Intelligence, Machine):ti,ab,kw (Word variations have been searched)	2341
#3	(Computer Reasoning):ti,ab,kw OR (Reasoning, Computer):ti,ab,kw OR (AI (Artificial Intelligence)):ti,ab,kw OR (Computer Vision Systems):ti,ab,kw OR (Computer Vision System):ti,ab,kw (Word variations have been searched)	3887
#4	(System, Computer Vision):ti,ab,kw OR (Systems, Computer Vision):ti,ab,kw OR (Vision System, Computer):ti,ab,kw OR (Vision Systems, Computer):ti,ab,kw OR (Knowledge Acquisition (Computer)):ti,ab,kw (Word variations have been searched)	599
#5	(Acquisition, Knowledge (Computer)):ti,ab,kw OR (Knowledge Representation (Computer)):ti,ab,kw OR (Knowledge Representations (Computer)):ti,ab,kw OR (Representation, Knowledge (Computer)):ti,ab,kw OR (Machine Learning):ti,ab,kw (Word variations have been searched)	3006
#6	(Learning, Machine):ti,ab,kw OR (Transfer Learning):ti,ab,kw OR (Learning, Transfer):ti,ab,kw OR (Deep Learning):ti,ab,kw OR (Learning, Deep):ti,ab,kw (Word variations have been searched)	5966
#7	(Hierarchical Learning):ti,ab,kw OR (Learning, Hierarchical):ti,ab,kw OR (Neural Networks, Computer):ti,ab,kw OR (Computer Neural Network):ti,ab,kw OR (Computer Neural Networks):ti,ab,kw (Word variations have been searched)	1169
#8	(Network, Computer Neural):ti,ab,kw OR (Networks, Computer Neural):ti,ab,kw OR (Neural Network, Computer):ti,ab,kw OR (Models, Neural Network):ti,ab,kw OR (Model, Neural Network):ti,ab,kw (Word variations have been searched)	1605
#9	(Network Model, Neural):ti,ab,kw OR (Network Models, Neural):ti,ab,kw OR (Neural Network Model):ti,ab,kw OR (Neural Network Models):ti,ab,kw OR (Computational Neural Networks):ti,ab,kw (Word variations have been searched)	1605
#10	(Computational Neural Network):ti,ab,kw OR (Network, Computational Neural):ti,ab,kw OR (Networks, Computational Neural):ti,ab,kw OR (Neural Network, Computational):ti,ab,kw OR (Neural Networks, Computational):ti,ab,kw (Word variations have been searched)	889
#11	(Perceptrons):ti,ab,kw OR (Perceptron):ti,ab,kw OR (Connectionist Models):ti,ab,kw OR (Connectionist Model):ti,ab,kw OR (Model, Connectionist):ti,ab,kw (Word variations have been searched)	90
#12	(Models, Connectionist):ti,ab,kw OR (Neural Networks (Computer)):ti,ab,kw OR (Network, Neural (Computer)):ti,ab,kw OR (Networks, Neural (Computer)):ti,ab,kw OR (Neural Network (Computer)):ti,ab,kw (Word variations have been searched)	896
#13	#1 or #2 or #3 or #4 or #5 or #6 or #7 or #8 or #9 or #10 or #11 or #12	13400
#14	MeSH descriptor: [Colorectal Neoplasms] explode all trees	11287
#15	(Colorectal Neoplasm):ti,ab,kw OR (Neoplasm, Colorectal):ti,ab,kw OR (Neoplasms, Colorectal):ti,ab,kw OR (Colorectal Tumors):ti,ab,kw OR (Colorectal Tumor):ti,ab,kw (Word variations have been searched)	13209
#16	(Tumor, Colorectal):ti,ab,kw OR (Tumors, Colorectal):ti,ab,kw OR (Colorectal Cancer):ti,ab,kw OR (Cancer, Colorectal):ti,ab,kw OR (Cancers, Colorectal):ti,ab,kw (Word variations have been searched)	18553
#17	(Colorectal Cancers):ti,ab,kw OR (Colorectal Carcinoma):ti,ab,kw OR (Carcinoma, Colorectal):ti,ab,kw OR (Carcinomas, Colorectal):ti,ab,kw OR (Colorectal Carcinomas):ti,ab,kw (Word variations have been searched)	18486
#18	#14 or #15 or #16 or #17	22766
#19	MeSH descriptor: [Carcinoma, Non-Small-Cell Lung] explode all trees	5860
#20	(Carcinoma, Non Small Cell Lung):ti,ab,kw OR (Carcinomas, Non-Small-Cell Lung):ti,ab,kw OR (Lung Carcinoma, Non-Small-Cell):ti,ab,kw OR (Lung Carcinomas, Non-Small-Cell):ti,ab,kw OR (Non-Small-Cell Lung Carcinomas):ti,ab,kw (Word variations have been searched)	7339
#21	(Non-Small-Cell Lung Carcinoma):ti,ab,kw OR (Non Small Cell Lung Carcinoma):ti,ab,kw OR (Carcinoma, Non-Small Cell Lung):ti,ab,kw OR (Non-Small Cell Lung Carcinoma):ti,ab,kw OR (Non-Small Cell Lung Cancer):ti,ab,kw (Word variations have been searched)	16051
#22	(Nonsmall Cell Lung Cancer):ti,ab,kw (Word variations have been searched)	10506
#23	#19 or #20 or #21 or #22	16103
#24	MeSH descriptor: [Neoplasm Metastasis] explode all trees	6581
#25	(Neoplasm Metastases):ti,ab,kw OR (Metastases, Neoplasm):ti,ab,kw OR (Metastasis, Neoplasm):ti,ab,kw OR (Metastase):ti,ab,kw OR (Metastases):ti,ab,kw (Word variations have been searched)	21716
#26	(Metastasis):ti,ab,kw (Word variations have been searched)	24914
#27	#24 or #25 or #26	30365
#28	#13 AND #18 AND #27	32

## Sheet: Web of Science
scope of one's jurisdiction	#	search formula	comprehensive database	Search results	Date of operation
- WOS: 1900 to 2024 - BIOSIS: 1994 to 2024 - CSCD: 1989 to 2024 - DIIDW: 1966 to 2024 - KJD: 1980 to 2024 - MEDLINE: 1950 to 2024 - PPRN: 1991 to 2024 - PQDT: 1637 to 2024 - SCIELO: 2002 to 2024	1	TS=(Intelligence, Artificial OR Computational Intelligence OR Intelligence, Computational OR Machine Intelligence OR Intelligence, Machine OR Computer Reasoning OR Reasoning, Computer OR AI (Artificial Intelligence) OR Computer Vision Systems OR Computer Vision System OR System, Computer Vision OR Systems, Computer Vision OR Vision System, Computer OR Vision Systems, Computer OR Knowledge Acquisi…	All databases	2486060	Wed Jan 31 2024 15:29:03 GMT+0800 (China Standard Time (CST))
- WOS: 1900 to 2024 - BIOSIS: 1994 to 2024 - CSCD: 1989 to 2024 - DIIDW: 1966 to 2024 - KJD: 1980 to 2024 - MEDLINE: 1950 to 2024 - PPRN: 1991 to 2024 - PQDT: 1637 to 2024 - SCIELO: 2002 to 2024	2	TS=(Colorectal Neoplasms OR Colorectal Neoplasm OR Neoplasm, Colorectal OR Neoplasms, Colorectal OR Colorectal Tumors OR Colorectal Tumor OR Tumor, Colorectal OR Tumors, Colorectal OR Colorectal Cancer OR Cancer, Colorectal OR Cancers, Colorectal OR Colorectal Cancers OR Colorectal Carcinoma OR Carcinoma, Colorectal OR Carcinomas, Colorectal OR Colorectal Carcinomas) and Preprint Citation Index (…	All databases	394129	Wed Jan 31 2024 15:31:43 GMT+0800 (CST)
- WOS: 1900 to 2024 - BIOSIS: 1994 to 2024 - CSCD: 1989 to 2024 - DIIDW: 1966 to 2024 - KJD: 1980 to 2024 - MEDLINE: 1950 to 2024 - PPRN: 1991 to 2024 - PQDT: 1637 to 2024 - SCIELO: 2002 to 2024	3	TS=(Neoplasm Metastasis OR Neoplasm Metastases OR Metastases, Neoplasm OR Metastasis, Neoplasm OR Metastase OR Metastases OR Metastasis) and Preprint Citation Index (排除 – 数据库)	All databases	839093	Wed Jan 31 2024 15:32:37 GMT+0800 (CST)
- WOS: 1900 to 2024 - BIOSIS: 1994 to 2024 - CSCD: 1989 to 2024 - DIIDW: 1966 to 2024 - KJD: 1980 to 2024 - MEDLINE: 1950 to 2024 - PPRN: 1991 to 2024 - PQDT: 1637 to 2024 - SCIELO: 2002 to 2024	4	#3 AND #2 AND #1 and Preprint Citation Index (排除 – 数据库)	All databases	570	Wed Jan 31 2024 15:34:03 GMT+0800 (CST)
